# Supplementary material for: Young apple tree development under agroforestry radiative conditions: a multi-scale morphological and architectural dataset
Source: AoB Plants. 2025 Jun 12;17(4):plaf029. doi: 10.1093/aobpla/plaf029 (PMC12310329; doi:10.1093/aobpla/plaf029)
Supplement: plaf029_Supplementary_Data [file plaf029_supplementary_data.zip]

Archive with 7 entries (7 files):
- Supporting Information - Allometric relationships.ods
- Supporting Information - Branches_diam_angle.csv
- Supporting Information - GU.csv
- Supporting Information - MTGs FAQs and Supporting Information - Multiscale organization of plant entities.pdf
- Supporting Information - SI Multiscale organization of plant entities.ods
- Supporting Information - Tree PAR light conditions.csv
- Supporting Information - tree.csv
