# Supplementary material for: Young apple tree development under agroforestry radiative conditions: a multi-scale morphological and architectural dataset
Source: AoB Plants. 2025 Jun 12;17(4):plaf029. doi: 10.1093/aobpla/plaf029 (PMC12310329; doi:10.1093/aobpla/plaf029)
Supplement: plaf029_Supplementary_Data [file plaf029_supplementary_data.zip › Supporting Information - Allometric relationships.ods]

## Sheet: Allometries
Light conditions	Shoot type	Shoot number	Shoot length	Leaf area
shade	B	1	37	287.751551
shade	B	10	11	70.32783
shade	B	11	2.7	15.089784
shade	B	12	7.8	73.215456
shade	B	13	9.7	57.049916
shade	B	14	6.2	41.051336
shade	B	15	7.5	44.994338
shade	B	16	2.7	37.679996
shade	B	17	6.7	40.65557
shade	B	18	10.3	81.421702
shade	B	19	9.8	74.62039
shade	B	2	4.8	75.675766
shade	B	20	31.3	223.715217
shade	B	21	16.5	126.496659
shade	B	22	11.8	75.858991
shade	B	23	11.5	107.73728
shade	B	24	7	93.700011
shade	B	25	3.4	60.021022
shade	B	26	13.7	96.032867
shade	B	27	12.3	117.157279
shade	B	28	4.9	83.701021
shade	B	29	7.1	84.077034
shade	B	3	27.5	263.464852
shade	B	30	9	104.165823
shade	B	4	20.3	183.438521
shade	B	5	22.5	191.307006
shade	B	6	12.5	99.775752
shade	B	7	15.6	132.079123
shade	B	8	10.8	107.053449
shade	B	9	6.3	52.589416
shade	V	1	21	186.540922
shade	V	10	1	67.401325
shade	V	11	2.3	88.486858
shade	V	12	4.2	115.557323
shade	V	13	9.5	117.215284
shade	V	14	20.8	234.219908
shade	V	15	9.3	135.206372
shade	V	16	2	102.194322
shade	V	17	4.5	116.119422
shade	V	18	1.5	167.901041
shade	V	19	8.2	160.975136
shade	V	2	37.2	342.225147
shade	V	20	11.2	221.805209
shade	V	21	8.6	163.02949
shade	V	22	7.7	135.045134
shade	V	23	21.8	231.979468
shade	V	24	7.3	123.135509
shade	V	25	20.3	292.107211
shade	V	26	22.5	256.731108
shade	V	27	22.5	286.013951
shade	V	28	25.3	231.014901
shade	V	29	17.8	152.321821
shade	V	3	50.5	467.892649
shade	V	30	17.7	151.326684
shade	V	4	10	139.117824
shade	V	5	5.8	129.392241
shade	V	6	9.7	184.491036
shade	V	7	11.3	148.708624
shade	V	8	4.5	70.310938
shade	V	9	3.8	123.636115
light	B	1	1.1	66.949266
light	B	10	6	77.421068
light	B	11	5.6	118.881197
light	B	12	4.1	51.50731
light	B	13	2.2	65.738052
light	B	14	9.1	116.996811
light	B	15	19.2	137.288539
light	B	16	9.2	121.790895
light	B	17	12.1	91.804952
light	B	18	13.3	147.432761
light	B	19	10.5	110.471896
light	B	2	14.5	158.646932
light	B	20	6.7	115.813441
light	B	21	2.6	67.09995
light	B	22	4.3	65.856389
light	B	23	17.4	140.993836
light	B	24	9.8	121.451851
light	B	25	8.8	147.574439
light	B	26	15.8	180.911081
light	B	27	7.7	112.855016
light	B	28	30.2	286.699856
light	B	29	14.3	272.069879
light	B	3	17	158.515086
light	B	30	8.7	234.614783
light	B	4	20.3	203.019217
light	B	5	27.5	263.30189
light	B	6	7.5	99.062817
light	B	7	30.2	295.264344
light	B	8	8.2	78.537286
light	B	9	6	48.098878
light	V	1	24.2	356.031416
light	V	10	14.6	292.885727
light	V	11	18.7	254.968747
light	V	12	7.325	162.684312
light	V	13	12.7	165.700883
light	V	14	4.2	121.310173
light	V	15	22.6	263.234325
light	V	16	3.4	124.027421
light	V	17	11.3	126.702903
light	V	18	3.8	84.300581
light	V	19	6.9	103.39952
light	V	2	31.4	525.91995
light	V	20	22.9	216.613637
light	V	21	8.5	149.725388
light	V	22	12.6	158.674776
light	V	23	20.7	246.641346
light	V	24	2.4	82.493179
light	V	25	16.7	296.554587
light	V	26	13.8	161.220457
light	V	27	11.9	229.289618
light	V	28	4.4	122.922667
light	V	29	3.3	78.952488
light	V	3	5.4	142.687404
light	V	30	8.4	137.893733
light	V	4	4.8	114.723022
light	V	5	7.9	154.950641
light	V	6	6.2	126.616913
light	V	7	18.2	206.599216
light	V	8	10.7	99.659418
light	V	9	5.6	141.882386
