# Supplementary material for: Young apple tree development under agroforestry radiative conditions: a multi-scale morphological and architectural dataset
Source: AoB Plants. 2025 Jun 12;17(4):plaf029. doi: 10.1093/aobpla/plaf029 (PMC12310329; doi:10.1093/aobpla/plaf029)
Supplement: plaf029_Supplementary_Data [file plaf029_supplementary_data.zip › Supporting Information - Branches_diam_angle.csv]

tree	trt	year	branch_rank	diameter	angle
1	AC	2018	1	0.7	5
1	AC	2018	2	0.7	70
1	AC	2018	3	0.5	60
1	AC	2018	4	0.5	65
1	AC	2018	5	0.5	78
1	AC	2018	6	0.6	60
1	AC	2018	7	0.6	47
3	AC	2018	1	0.7	80
3	AC	2018	2	0.5	80
3	AC	2018	3	0.8	70
3	AC	2018	4	0.8	65
3	AC	2018	5	0.7	105
3	AC	2018	6	0.8	82
3	AC	2018	7	0.9	60
4	AC	2018	1	2	47
4	AC	2018	2	0.8	66
4	AC	2018	3	0.9	64
4	AC	2018	4	0.5	85
4	AC	2018	5	0.6	75
4	AC	2018	6	0.5	85
9	AF_IR	2018	1	0.7	85
9	AF_IR	2018	2	0.8	85
9	AF_IR	2018	3	0.8	55
9	AF_IR	2018	4	0.9	78
9	AF_IR	2018	5	0.8	68
9	AF_IR	2018	6	1.1	65
9	AF_IR	2018	7	0.8	88
9	AF_IR	2018	8	1.1	80
9	AF_IR	2018	9	1.1	59
9	AF_IR	2018	10	1	51
9	AF_IR	2018	11	0.5	59
9	AF_IR	2018	12	0.5	38
9	AF_IR	2018	13	0.6	44
9	AF_IR	2018	14	0.8	35
9	AF_IR	2018	15	0.9	80
9	AF_IR	2018	16	0.8	82
9	AF_IR	2018	17	1.2	67
9	AF_IR	2018	18	1	78
12	AF_IR	2018	1	0.4	71
12	AF_IR	2018	2	0.7	66
12	AF_IR	2018	3	0.8	43
12	AF_IR	2018	4	0.9	65
12	AF_IR	2018	5	0.5	73
23	AF_IR	2018	1	0.4	75
23	AF_IR	2018	2	0.4	52
23	AF_IR	2018	3	0.7	76
23	AF_IR	2018	4	0.8	79
23	AF_IR	2018	5	0.6	53
23	AF_IR	2018	6	0.6	90
23	AF_IR	2018	7	0.6	74
23	AF_IR	2018	8	1	85
23	AF_IR	2018	9	0.5	84
23	AF_IR	2018	10	0.5	80
23	AF_IR	2018	11	0.6	102
23	AF_IR	2018	12	0.6	75
23	AF_IR	2018	13	0.5	67
23	AF_IR	2018	14	0.6	90
23	AF_IR	2018	15	0.4	61
23	AF_IR	2018	16	0.7	73
23	AF_IR	2018	17	0.5	62
23	AF_IR	2018	18	0.4	33
27	AC	2018	1	0.6	90
27	AC	2018	2	0.8	88
27	AC	2018	3	0.5	60
27	AC	2018	4	0.55	30
28	AC	2018	1	1	55
28	AC	2018	2	0.7	48
28	AC	2018	3	0.85	88
28	AC	2018	4	0.5	78
28	AC	2018	5	0.4	72
28	AC	2018	6	0.6	42
30	AC	2018	1	0.8	82
30	AC	2018	2	0.5	80
30	AC	2018	3	0.3	47
30	AC	2018	4	0.4	60
30	AC	2018	5	0.5	77
30	AC	2018	6	0.5	68
32	AC	2018	1	0.5	85
32	AC	2018	2	0.4	85
32	AC	2018	3	0.5	73
32	AC	2018	4	0.4	55
32	AC	2018	5	0.5	43
32	AC	2018	6	0.4	43
32	AC	2018	7	0.55	55
32	AC	2018	8	1	40
32	AC	2018	9	0.6	105
32	AC	2018	10	0.7	83
32	AC	2018	11	0.7	75
32	AC	2018	12	0.55	68
34	AF_R	2018	1	0.4	83
34	AF_R	2018	2	0.4	65
34	AF_R	2018	3	0.5	66
34	AF_R	2018	4	0.9	66
34	AF_R	2018	5	0.5	76
34	AF_R	2018	6	0.4	70
34	AF_R	2018	7	0.5	80
34	AF_R	2018	8	0.85	95
34	AF_R	2018	9	0.6	60
34	AF_R	2018	10	0.7	80
34	AF_R	2018	11	0.7	70
34	AF_R	2018	12	0.4	85
34	AF_R	2018	13	0.5	64
34	AF_R	2018	14	0.4	45
34	AF_R	2018	15	0.6	45
39	AF_R	2018	1	0.9	90
39	AF_R	2018	2	0.5	90
39	AF_R	2018	3	0.6	75
39	AF_R	2018	4	0.5	80
39	AF_R	2018	5	0.5	45
39	AF_R	2018	6	0.7	65
42	AF_R	2018	1	0.9	50
42	AF_R	2018	2	1	40
42	AF_R	2018	3	0.4	75
42	AF_R	2018	4	0.4	70
42	AF_R	2018	5	0.5	85
42	AF_R	2018	6	0.4	85
42	AF_R	2018	7	0.6	55
42	AF_R	2018	8	0.4	75
42	AF_R	2018	9	0.5	65
42	AF_R	2018	10	0.4	60
42	AF_R	2018	11	0.5	60
43	AF_R	2018	1	0.4	85
43	AF_R	2018	2	0.75	70
43	AF_R	2018	3	1.15	80
43	AF_R	2018	4	0.8	80
43	AF_R	2018	5	0.85	70
43	AF_R	2018	6	0.45	55
44	AF_R	2018	1	1.1	85
44	AF_R	2018	2	0.7	90
44	AF_R	2018	3	1.15	80
44	AF_R	2018	4	1.35	65
44	AF_R	2018	5	1.35	85
44	AF_R	2018	6	1.25	60
44	AF_R	2018	7	0.4	70
44	AF_R	2018	8	0.4	85
44	AF_R	2018	9	0.6	85
44	AF_R	2018	10	0.45	60
44	AF_R	2018	11	0.5	80
47	AF_R	2018	1	0.9	87
47	AF_R	2018	2	0.8	75
47	AF_R	2018	3	0.8	82
47	AF_R	2018	4	0.3	98
47	AF_R	2018	5	0.4	95
47	AF_R	2018	6	1.1	54
47	AF_R	2018	7	0.8	55
47	AF_R	2018	8	0.4	72
47	AF_R	2018	9	0.6	70
49	AF_R	2018	1	0.5	70
49	AF_R	2018	2	0.5	80
50	AC	2018	1	0.5	90
50	AC	2018	2	1	80
50	AC	2018	3	0.7	71
50	AC	2018	4	0.6	75
50	AC	2018	5	0.6	65
50	AC	2018	6	0.6	70
50	AC	2018	7	0.7	35
52	AC	2018	1	1	75
52	AC	2018	2	0.9	57
52	AC	2018	3	0.8	72
52	AC	2018	4	0.6	80
52	AC	2018	5	0.7	72
52	AC	2018	6	0.9	60
53	AC	2018	1	0.5	95
53	AC	2018	2	0.5	67
53	AC	2018	3	0.4	80
53	AC	2018	4	1	80
53	AC	2018	5	0.7	60
53	AC	2018	6	0.7	60
53	AC	2018	7	0.6	44
53	AC	2018	8	0.9	17
60	AF_IR	2018	1	1	75
60	AF_IR	2018	2	0.8	90
60	AF_IR	2018	3	0.5	85
60	AF_IR	2018	4	0.5	85
60	AF_IR	2018	5	1	93
68	AF_IR	2018	1	0.8	80
68	AF_IR	2018	2	0.7	94
68	AF_IR	2018	3	0.85	68
68	AF_IR	2018	4	0.5	80
68	AF_IR	2018	5	0.5	84
68	AF_IR	2018	6	0.5	82
68	AF_IR	2018	7	0.6	84
68	AF_IR	2018	8	0.3	92
68	AF_IR	2018	9	0.55	74
68	AF_IR	2018	10	0.55	72
68	AF_IR	2018	11	0.6	49
68	AF_IR	2018	12	0.4	56
74	AF_IR	2018	1	0.65	84
74	AF_IR	2018	2	0.7	92
74	AF_IR	2018	3	0.5	84
74	AF_IR	2018	4	0.5	55
74	AF_IR	2018	5	1	57
74	AF_IR	2018	6	0.7	62
74	AF_IR	2018	7	1.2	50
74	AF_IR	2018	8	1.4	101
74	AF_IR	2018	9	0.6	91
74	AF_IR	2018	10	0.3	96
74	AF_IR	2018	11	0.6	80
74	AF_IR	2018	12	0.4	54
74	AF_IR	2018	13	0.7	55
74	AF_IR	2018	14	0.4	57
76	AF_R	2018	1	0.5	85
77	AF_R	2018	1	0.6	90
77	AF_R	2018	2	0.6	70
77	AF_R	2018	3	0.65	65
77	AF_R	2018	4	0.65	73
77	AF_R	2018	5	0.5	78
77	AF_R	2018	6	0.5	130
78	AF_R	2018	1	0.55	78
78	AF_R	2018	2	0.5	48
78	AF_R	2018	3	0.55	35
78	AF_R	2018	4	0.85	70
81	AF_R	2018	1	0.5	77
81	AF_R	2018	2	0.6	80
81	AF_R	2018	3	0.6	85
81	AF_R	2018	4	0.5	80
81	AF_R	2018	5	0.6	75
81	AF_R	2018	6	0.5	75
81	AF_R	2018	7	0.4	80
81	AF_R	2018	8	0.5	77
81	AF_R	2018	9	0.6	60
81	AF_R	2018	10	0.7	75
81	AF_R	2018	11	0.8	70
81	AF_R	2018	12	0.5	45
81	AF_R	2018	13	0.5	85
81	AF_R	2018	14	0.45	80
81	AF_R	2018	15	0.5	65
81	AF_R	2018	16	0.4	85
81	AF_R	2018	17	0.6	80
92	AC	2018	1	0.6	78
92	AC	2018	2	0.6	87
92	AC	2018	3	0.5	68
92	AC	2018	4	0.6	78
92	AC	2018	5	0.5	70
92	AC	2018	6	0.3	78
92	AC	2018	7	0.5	70
92	AC	2018	8	0.5	70
95	AC	2018	1	0.7	90
95	AC	2018	2	0.4	70
95	AC	2018	3	0.8	85
95	AC	2018	4	0.4	80
95	AC	2018	5	0.5	74
95	AC	2018	6	0.7	80
95	AC	2018	7	0.75	90
95	AC	2018	8	0.7	80
96	AC	2018	1	0.65	85
96	AC	2018	2	0.9	70
96	AC	2018	3	0.8	50
96	AC	2018	4	0.8	80
96	AC	2018	5	0.5	55
96	AC	2018	6	0.45	35
97	AC	2018	1	0.95	65
97	AC	2018	2	0.8	80
97	AC	2018	3	0.5	83
97	AC	2018	4	0.5	85
97	AC	2018	5	0.5	96
97	AC	2018	6	0.35	60
97	AC	2018	7	0.45	65
97	AC	2018	8	0.6	55
97	AC	2018	9	0.8	65
97	AC	2018	10	0.8	90
97	AC	2018	11	0.7	60
97	AC	2018	12	0.7	80
97	AC	2018	13	0.7	90
97	AC	2018	14	0.7	70
97	AC	2018	15	0.45	75
97	AC	2018	16	0.7	82
97	AC	2018	17	0.6	104
97	AC	2018	18	0.6	55
97	AC	2018	19	0.6	90
97	AC	2018	20	0.7	90
97	AC	2018	21	1	65
97	AC	2018	22	0.95	104
98	AC	2018	1	0.4	88
98	AC	2018	2	0.5	65
98	AC	2018	3	0.5	68
98	AC	2018	4	0.7	75
98	AC	2018	5	0.7	80
98	AC	2018	6	0.5	65
98	AC	2018	7	0.45	115
98	AC	2018	8	0.6	85
109	AF_IR	2018	1	0.4	86
110	AF_IR	2018	1	0.6	96
110	AF_IR	2018	2	0.6	77
110	AF_IR	2018	3	0.7	85
110	AF_IR	2018	4	0.45	85
110	AF_IR	2018	5	0.55	90
110	AF_IR	2018	6	0.55	70
113	AF_IR	2018	1	0.45	84
113	AF_IR	2018	2	0.8	66
113	AF_IR	2018	3	0.5	80
113	AF_IR	2018	4	0.4	77
113	AF_IR	2018	5	0.4	84
113	AF_IR	2018	6	0.6	85
113	AF_IR	2018	7	0.45	82
113	AF_IR	2018	8	0.55	80
113	AF_IR	2018	9	0.75	78
113	AF_IR	2018	10	0.6	84
113	AF_IR	2018	11	0.6	30
113	AF_IR	2018	12	0.45	77
115	AF_IR	2018	1	0.4	95
115	AF_IR	2018	2	0.7	85
115	AF_IR	2018	3	0.4	76
115	AF_IR	2018	4	0.55	84
115	AF_IR	2018	5	0.5	76
115	AF_IR	2018	6	0.8	68
125	AF_R	2018	1	0.5	80
125	AF_R	2018	2	0.4	70
125	AF_R	2018	3	0.65	70
125	AF_R	2018	4	0.65	85
125	AF_R	2018	5	0.4	78
126	AF_R	2018	1	0.5	86
126	AF_R	2018	2	1	76
126	AF_R	2018	3	0.75	58
126	AF_R	2018	4	0.95	90
126	AF_R	2018	5	0.5	72
126	AF_R	2018	6	0.6	90
126	AF_R	2018	7	0.4	80
126	AF_R	2018	8	0.7	76
126	AF_R	2018	9	0.8	84
126	AF_R	2018	10	0.45	75
126	AF_R	2018	11	0.4	80
126	AF_R	2018	12	0.5	75
126	AF_R	2018	13	0.5	65
126	AF_R	2018	14	0.8	85
126	AF_R	2018	15	1	80
126	AF_R	2018	16	1	77
126	AF_R	2018	17	0.9	80
126	AF_R	2018	18	0.4	70
127	AF_R	2018	1	0.7	84
127	AF_R	2018	2	0.75	84
127	AF_R	2018	3	0.9	55
127	AF_R	2018	4	0.8	70
127	AF_R	2018	5	0.9	72
127	AF_R	2018	6	1.4	36
127	AF_R	2018	7	0.8	75
127	AF_R	2018	8	0.9	66
127	AF_R	2018	9	0.45	75
127	AF_R	2018	10	0.6	85
127	AF_R	2018	11	0.8	75
127	AF_R	2018	12	1.2	60
129	AF_R	2018	1	0.3	48
129	AF_R	2018	2	0.7	74
129	AF_R	2018	3	0.6	60
129	AF_R	2018	4	0.85	50
129	AF_R	2018	5	0.45	64
129	AF_R	2018	6	0.5	80
129	AF_R	2018	7	0.7	76
129	AF_R	2018	8	0.75	64
129	AF_R	2018	9	0.6	64
129	AF_R	2018	10	0.4	60
136	AF_IR	2018	1	0.6	75
136	AF_IR	2018	2	0.5	80
136	AF_IR	2018	3	0.4	54
136	AF_IR	2018	4	1.3	65
136	AF_IR	2018	5	0.5	64
136	AF_IR	2018	6	0.7	74
136	AF_IR	2018	7	0.9	78
136	AF_IR	2018	8	0.8	56
136	AF_IR	2018	9	0.4	49
136	AF_IR	2018	10	0.45	55
136	AF_IR	2018	11	1.15	69
136	AF_IR	2018	12	1	70
140	AF_IR	2018	1	0.8	75
140	AF_IR	2018	2	0.9	49
140	AF_IR	2018	3	0.9	84
140	AF_IR	2018	4	1.6	70
140	AF_IR	2018	5	0.9	80
140	AF_IR	2018	6	1	48
140	AF_IR	2018	7	0.6	50
140	AF_IR	2018	8	0.6	86
140	AF_IR	2018	9	0.5	112
140	AF_IR	2018	10	0.4	75
140	AF_IR	2018	11	0.6	95
140	AF_IR	2018	12	0.8	50
140	AF_IR	2018	13	0.7	80
140	AF_IR	2018	14	0.9	80
140	AF_IR	2018	15	0.7	75
140	AF_IR	2018	16	0.6	80
141	AF_IR	2018	1	1	74
141	AF_IR	2018	2	0.9	84
141	AF_IR	2018	3	0.5	88
141	AF_IR	2018	4	0.6	88
141	AF_IR	2018	5	0.95	66
141	AF_IR	2018	6	0.5	68
141	AF_IR	2018	7	0.6	85
141	AF_IR	2018	8	0.6	85
141	AF_IR	2018	9	0.6	75
146	AF_IR	2018	1	1	62
146	AF_IR	2018	2	0.9	63
146	AF_IR	2018	3	1.15	57
146	AF_IR	2018	4	0.5	87
146	AF_IR	2018	5	0.55	52
146	AF_IR	2018	6	0.8	60
146	AF_IR	2018	7	1	100
146	AF_IR	2018	8	0.8	85
146	AF_IR	2018	9	0.7	70
146	AF_IR	2018	10	0.6	85
146	AF_IR	2018	11	0.7	82
146	AF_IR	2018	12	0.6	80
146	AF_IR	2018	13	0.7	85
146	AF_IR	2018	14	0.4	80
148	AF_IR	2018	1	1.25	88
148	AF_IR	2018	2	0.55	90
148	AF_IR	2018	3	0.45	80
148	AF_IR	2018	4	0.8	128
148	AF_IR	2018	5	0.7	90
148	AF_IR	2018	6	0.55	85
148	AF_IR	2018	7	0.6	51
148	AF_IR	2018	8	0.6	57
148	AF_IR	2018	9	0.95	58
148	AF_IR	2018	10	0.6	68
148	AF_IR	2018	11	1	80
148	AF_IR	2018	12	0.8	75
148	AF_IR	2018	13	0.8	76
148	AF_IR	2018	14	0.75	60
