# Supplementary material for: Young apple tree development under agroforestry radiative conditions: a multi-scale morphological and architectural dataset
Source: AoB Plants. 2025 Jun 12;17(4):plaf029. doi: 10.1093/aobpla/plaf029 (PMC12310329; doi:10.1093/aobpla/plaf029)
Supplement: plaf029_Supplementary_Data [file plaf029_supplementary_data.zip › Supporting Information - GU.csv]

tree	trt	years	GU	LeafArea (cm2)	nb_GU	nb_leaves	nb_flowers	nb_fruits
1	AC	2018	A	627.202	1	0	0	0
1	AC	2018	B	6512.77992	43	58	54	0
1	AC	2018	C	7938.62165	94	153	120	0
1	AC	2018	D	0	0	0	0	0
1	AC	2018	E	0	0	0	0	0
1	AC	2019	A	234.94838	1	0	0	0
1	AC	2019	B	7122.46668	50	89	59	15
1	AC	2019	C	15000.14141	167	11	7	4
1	AC	2019	D	4348.32674	37	0	0	0
1	AC	2019	E	92.70373	1	0	0	0
3	AC	2018	A	274.16177	1	12	6	0
3	AC	2018	B	10914.74607	41	172	107	7
3	AC	2018	C	14296.64419	146	288	207	0
3	AC	2018	D	151.5763	2	0	0	0
3	AC	2018	E	0	0	0	0	0
3	AC	2019	A	385.703	1	0	0	0
3	AC	2019	B	12208.43542	51	55	30	9
3	AC	2019	C	35454.90045	328	65	35	8
3	AC	2019	D	11912.33948	127	0	0	0
3	AC	2019	E	0	0	0	0	0
4	AC	2018	A	515.4805	1	0	0	0
4	AC	2018	B	13920.12816	59	36	26	0
4	AC	2018	C	13655.86122	179	32	22	0
4	AC	2018	D	0	0	0	0	0
4	AC	2018	E	0	0	0	0	0
4	AC	2019	A	273.39288	1	0	0	0
4	AC	2019	B	11347.99267	68	82	55	16
4	AC	2019	C	34230.72278	321	17	14	5
4	AC	2019	D	7311.58549	70	0	0	0
4	AC	2019	E	0	0	0	0	0
9	AF_IR	2018	A	769.8682	1	0	0	0
9	AF_IR	2018	B	16540.48828	70	43	28	1
9	AF_IR	2018	C	11935.92032	112	0	0	0
9	AF_IR	2018	D	0	1	0	0	0
9	AF_IR	2018	E	0	0	0	0	0
9	AF_IR	2019	A	231.1171	1	0	0	0
9	AF_IR	2019	B	16062.39586	89	87	59	16
9	AF_IR	2019	C	28746.69567	325	23	16	1
9	AF_IR	2019	D	4863.03311	43	0	0	0
9	AF_IR	2019	E	0	0	0	0	0
12	AF_IR	2018	A	425.672	1	0	0	0
12	AF_IR	2018	B	9674.56075	52	43	10	0
12	AF_IR	2018	C	10950.70671	105	31	8	0
12	AF_IR	2018	D	0	0	0	0	0
12	AF_IR	2018	E	0	0	0	0	0
12	AF_IR	2019	A	252.16162	1	0	0	0
12	AF_IR	2019	B	8617.80854	60	63	44	10
12	AF_IR	2019	C	16735.68042	222	17	13	8
12	AF_IR	2019	D	3130.24367	57	0	0	0
12	AF_IR	2019	E	0	0	0	0	0
23	AF_IR	2018	A	116.87542	1	8	4	0
23	AF_IR	2018	B	9238.82736	48	101	67	2
23	AF_IR	2018	C	6772.6239	59	103	75	1
23	AF_IR	2018	D	1381.68124	9	0	0	0
23	AF_IR	2018	E	0	0	0	0	0
23	AF_IR	2019	A	189.77965	1	0	0	0
23	AF_IR	2019	B	5579.14624	51	74	61	15
23	AF_IR	2019	C	10296.2898	175	40	28	3
23	AF_IR	2019	D	2773.38982	48	8	7	3
23	AF_IR	2019	E	441.47729	9	0	0	0
27	AC	2018	A	279.544	1	9	4	0
27	AC	2018	B	7626.44226	43	122	92	1
27	AC	2018	C	7874.18187	108	219	172	0
27	AC	2018	D	498.32864	9	0	0	0
27	AC	2018	E	0	0	0	0	0
27	AC	2019	A	218.0328	1	0	0	0
27	AC	2019	B	5946.30709	55	74	46	11
27	AC	2019	C	16911.8643	180	33	25	4
27	AC	2019	D	5383.41814	81	0	0	0
27	AC	2019	E	0	0	0	0	0
28	AC	2018	A	173.43718	1	8	5	0
28	AC	2018	B	7162.83523	57	102	66	1
28	AC	2018	C	14781.80248	224	139	118	0
28	AC	2018	D	245.04892	3	8	6	0
28	AC	2018	E	0	0	0	0	0
28	AC	2019	A	403.00333	1	0	0	0
28	AC	2019	B	9772.08726	59	74	48	7
28	AC	2019	C	22606.09377	220	27	19	0
28	AC	2019	D	10069.44141	127	0	0	0
28	AC	2019	E	110.05624	2	0	0	0
30	AC	2018	A	133.4549	1	0	0	0
30	AC	2018	B	8435.37964	51	347	225	7
30	AC	2018	C	8444.63954	138	361	311	15
30	AC	2018	D	310.07261	7	10	7	1
30	AC	2018	E	0	0	0	0	0
30	AC	2019	A	295.69069	1	0	0	0
30	AC	2019	B	7700.34498	50	80	51	3
30	AC	2019	C	17178.40322	185	50	37	3
30	AC	2019	D	8027.57923	69	0	0	0
30	AC	2019	E	62.952	1	0	0	0
32	AC	2018	A	654.286	1	0	0	0
32	AC	2018	B	11748.23422	64	155	129	1
32	AC	2018	C	8090.13471	134	109	100	0
32	AC	2018	D	0	0	0	0	0
32	AC	2018	E	0	0	0	0	0
32	AC	2019	A	195.73499	1	0	0	0
32	AC	2019	B	9268.62785	77	57	42	11
32	AC	2019	C	16452.51468	132	21	17	0
32	AC	2019	D	8272.91737	89	0	0	0
32	AC	2019	E	0	0	0	0	0
34	AF_R	2018	A	282.97681	1	6	7	0
34	AF_R	2018	B	7802.04869	51	56	43	0
34	AF_R	2018	C	7381.79809	102	48	46	0
34	AF_R	2018	D	0	0	0	0	0
34	AF_R	2018	E	0	0	0	0	0
34	AF_R	2019	A	149.19379	1	0	0	0
34	AF_R	2019	B	6136.87487	56	59	43	5
34	AF_R	2019	C	13946.7824	110	24	20	1
34	AF_R	2019	D	5653.41954	56	0	0	0
34	AF_R	2019	E	0	0	0	0	0
39	AF_R	2018	A	397.108	1	0	0	0
39	AF_R	2018	B	5178.2592	36	0	0	0
39	AF_R	2018	C	3774.5739	45	0	0	0
39	AF_R	2018	D	0	0	0	0	0
39	AF_R	2018	E	0	0	0	0	0
39	AF_R	2019	A	315.7006	1	0	0	0
39	AF_R	2019	B	8243.6552	50	0	0	0
39	AF_R	2019	C	8552.1847	54	0	0	0
39	AF_R	2019	D	704.6498	8	0	0	0
39	AF_R	2019	E	0	0	0	0	0
42	AF_R	2018	A	240.006	1	0	0	0
42	AF_R	2018	B	8039.5977	56	0	0	0
42	AF_R	2018	C	3124.2641	22	0	0	0
42	AF_R	2018	D	0	0	0	0	0
42	AF_R	2018	E	0	0	0	0	0
42	AF_R	2019	A	382.826	1	0	0	0
42	AF_R	2019	B	9136.82664	61	7	5	2
42	AF_R	2019	C	6931.49964	67	0	0	0
42	AF_R	2019	D	2177.0255	17	0	0	0
42	AF_R	2019	E	0	0	0	0	0
43	AF_R	2018	A	232.865	1	0	0	0
43	AF_R	2018	B	5290.08745	40	18	12	0
43	AF_R	2018	C	4073.67432	67	0	0	0
43	AF_R	2018	D	0	0	0	0	0
43	AF_R	2018	E	0	0	0	0	0
43	AF_R	2019	A	582.774	1	0	0	0
43	AF_R	2019	B	8701.6587	43	0	0	0
43	AF_R	2019	C	8914.35522	63	0	0	0
43	AF_R	2019	D	1394.48255	14	0	0	0
43	AF_R	2019	E	0	0	0	0	0
44	AF_R	2018	A	95.8309	1	4	6	0
44	AF_R	2018	B	12554.1978	34	25	18	0
44	AF_R	2018	C	3290.49843	30	0	0	0
44	AF_R	2018	D	0	0	0	0	0
44	AF_R	2018	E	0	0	0	0	0
44	AF_R	2019	A	282.1379	1	0	0	0
44	AF_R	2019	B	15983.74715	59	45	21	6
44	AF_R	2019	C	8592.19138	52	11	8	6
44	AF_R	2019	D	0	0	0	0	0
44	AF_R	2019	E	0	0	0	0	0
47	AF_R	2018	A	775.581	1	0	0	0
47	AF_R	2018	B	7998.64222	52	97	68	0
47	AF_R	2018	C	6269.72138	83	77	64	0
47	AF_R	2018	D	0	0	0	0	0
47	AF_R	2018	E	0	0	0	0	0
47	AF_R	2019	A	200.30191	1	0	0	0
47	AF_R	2019	B	10085.08996	79	67	39	19
47	AF_R	2019	C	16582.36473	117	30	17	9
47	AF_R	2019	D	6616.3964	56	0	0	0
47	AF_R	2019	E	0	0	0	0	0
49	AF_R	2018	A	404.249	2	0	0	0
49	AF_R	2018	B	7252.1902	41	23	5	0
49	AF_R	2018	C	3621.8495	17	0	0	0
49	AF_R	2018	D	0	0	0	0	0
49	AF_R	2018	E	0	0	0	0	0
49	AF_R	2019	A	286.4225	1	0	0	0
49	AF_R	2019	B	5903.22268	45	38	17	10
49	AF_R	2019	C	11102.44744	82	0	0	0
49	AF_R	2019	D	3718.18481	36	0	0	0
49	AF_R	2019	E	0	0	0	0	0
50	AC	2018	A	126.64609	1	9	4	0
50	AC	2018	B	8398.19898	54	193	132	1
50	AC	2018	C	5729.57442	160	530	406	0
50	AC	2018	D	0	0	0	0	0
50	AC	2018	E	0	0	0	0	0
50	AC	2019	A	175.49944	1	0	0	0
50	AC	2019	B	8265.32379	65	88	61	13
50	AC	2019	C	21765.19405	213	0	0	0
50	AC	2019	D	6180.29931	91	0	0	0
50	AC	2019	E	0	0	0	0	0
52	AC	2018	A	569.9202	1	0	0	0
52	AC	2018	B	13586.03964	84	191	126	0
52	AC	2018	C	15253.71284	279	249	189	0
52	AC	2018	D	44.72278	2	0	0	0
52	AC	2018	E	0	0	0	0	0
52	AC	2019	A	307.02769	1	0	0	0
52	AC	2019	B	16675.20463	109	75	52	8
52	AC	2019	C	34884.26692	397	17	12	3
52	AC	2019	D	7639.07198	143	0	0	0
52	AC	2019	E	119.88178	1	0	0	0
53	AC	2018	A	360.39058	1	10	5	0
53	AC	2018	B	9816.24984000001	71	223	213	0
53	AC	2018	C	8122.57817	194	576	505	0
53	AC	2018	D	344.64945	14	0	0	0
53	AC	2018	E	0	0	0	0	0
53	AC	2019	A	217.58848	1	0	0	0
53	AC	2019	B	11770.85373	81	67	44	9
53	AC	2019	C	25926.36297	280	18	13	0
53	AC	2019	D	5138.46886	109	10	7	3
53	AC	2019	E	68.02842	3	0	0	0
60	AF_IR	2018	A	334.08493	1	12	5	0
60	AF_IR	2018	B	6236.89288	27	136	82	1
60	AF_IR	2018	C	8111.72466	89	23	17	0
60	AF_IR	2018	D	41.71642	1	0	0	0
60	AF_IR	2018	E	0	0	0	0	0
60	AF_IR	2019	A	204.81145	1	0	0	0
60	AF_IR	2019	B	6017.46969	33	76	51	13
60	AF_IR	2019	C	15913.72537	143	17	12	4
60	AF_IR	2019	D	7822.15126	78	0	0	0
60	AF_IR	2019	E	0	0	0	0	0
68	AF_IR	2018	A	195.7318	1	0	0	0
68	AF_IR	2018	B	5373.47117	44	39	34	0
68	AF_IR	2018	C	6980.15434	99	59	38	0
68	AF_IR	2018	D	0	0	0	0	0
68	AF_IR	2018	E	0	0	0	0	0
68	AF_IR	2019	A	183.01534	1	0	0	0
68	AF_IR	2019	B	4935.85634	49	56	39	18
68	AF_IR	2019	C	11122.09865	90	24	18	3
68	AF_IR	2019	D	3140.05945	36	0	0	0
68	AF_IR	2019	E	0	0	0	0	0
74	AF_IR	2018	A	49.23232	1	0	0	0
74	AF_IR	2018	B	8775.95184	67	138	99	0
74	AF_IR	2018	C	8014.33002	99	130	116	0
74	AF_IR	2018	D	0	0	0	0	0
74	AF_IR	2018	E	0	0	0	0	0
74	AF_IR	2019	A	291.4212	1	0	0	0
74	AF_IR	2019	B	8768.91373	67	51	30	9
74	AF_IR	2019	C	17963.48682	156	35	23	8
74	AF_IR	2019	D	6789.5117	70	0	0	0
74	AF_IR	2019	E	0	0	0	0	0
76	AF_R	2018	A	224.2958	1	0	0	0
76	AF_R	2018	B	8041.23617	43	19	13	0
76	AF_R	2018	C	1174.62136	31	9	7	0
76	AF_R	2018	D	99.58885	1	0	0	0
76	AF_R	2018	E	0	0	0	0	0
76	AF_R	2019	A	170.9899	1	9	6	1
76	AF_R	2019	B	8183.61678	53	62	37	12
76	AF_R	2019	C	8881.552	88	23	17	4
76	AF_R	2019	D	343.46016	6	8	6	3
76	AF_R	2019	E	0	0	0	0	0
77	AF_R	2018	A	319.9852	1	0	0	0
77	AF_R	2018	B	7476.2165	46	56	35	0
77	AF_R	2018	C	2821.63984	38	20	15	0
77	AF_R	2018	D	0	0	0	0	0
77	AF_R	2018	E	0	0	0	0	0
77	AF_R	2019	A	227.35915	1	0	0	0
77	AF_R	2019	B	4724.32879	48	137	87	24
77	AF_R	2019	C	8193.39331	75	60	35	10
77	AF_R	2019	D	2211.78988	22	0	0	0
77	AF_R	2019	E	0	0	0	0	0
78	AF_R	2018	A	179.3075	1	0	0	0
78	AF_R	2018	B	8647.70189	53	210	124	2
78	AF_R	2018	C	1846.37864	35	0	0	0
78	AF_R	2018	D	0	0	0	0	0
78	AF_R	2018	E	0	0	0	0	0
78	AF_R	2019	A	135.66517	1	0	0	0
78	AF_R	2019	B	8252.33605	57	104	69	19
78	AF_R	2019	C	9529.74169	98	15	13	6
78	AF_R	2019	D	782.29795	9	0	0	0
78	AF_R	2019	E	0	0	0	0	0
81	AF_R	2018	A	145.7448	1	0	0	0
81	AF_R	2018	B	7847.8085	50	0	0	0
81	AF_R	2018	C	3364.9842	41	0	0	0
81	AF_R	2018	D	0	0	0	0	0
81	AF_R	2018	E	0	0	0	0	0
81	AF_R	2019	A	126.4641	1	0	0	0
81	AF_R	2019	B	5076.9669	52	58	45	20
81	AF_R	2019	C	7256.58648	65	24	17	10
81	AF_R	2019	D	1273.9927	11	0	0	0
81	AF_R	2019	E	0	0	0	0	0
92	AC	2018	A	210.0138	1	0	0	0
92	AC	2018	B	5415.50922	42	61	37	0
92	AC	2018	C	4920.66134	91	0	0	0
92	AC	2018	D	0	0	0	0	0
92	AC	2018	E	0	0	0	0	0
92	AC	2019	A	122.88814	1	9	6	0
92	AC	2019	B	4835.46622	43	27	19	0
92	AC	2019	C	9710.55772	74	36	30	3
92	AC	2019	D	1220.65543	16	0	0	0
92	AC	2019	E	0	0	0	0	0
95	AC	2018	A	172.8806	1	0	0	0
95	AC	2018	B	6285.18589	43	8	5	0
95	AC	2018	C	2068.6191	81	0	0	0
95	AC	2018	D	0	0	0	0	0
95	AC	2018	E	0	0	0	0	0
95	AC	2019	A	193.5376	1	11	6	0
95	AC	2019	B	8215.00858	45	70	40	14
95	AC	2019	C	9282.5547	64	9	7	4
95	AC	2019	D	986.8561	10	0	0	0
95	AC	2019	E	0	0	0	0	0
96	AC	2018	A	17.66554	1	4	3	0
96	AC	2018	B	6727.72113	53	118	92	3
96	AC	2018	C	8279.00622	114	85	67	0
96	AC	2018	D	0	0	0	0	0
96	AC	2018	E	0	0	0	0	0
96	AC	2019	A	410.74711	1	0	0	0
96	AC	2019	B	6011.69697	55	53	34	1
96	AC	2019	C	17177.11045	150	36	24	4
96	AC	2019	D	6137.21113	77	0	0	0
96	AC	2019	E	0	0	0	0	0
97	AC	2018	A	361.14217	1	11	6	0
97	AC	2018	B	7583.70275	55	298	222	3
97	AC	2018	C	16351.89894	202	876	716	7
97	AC	2018	D	868.91424	24	0	0	0
97	AC	2018	E	0	0	0	0	0
97	AC	2019	A	249.90685	1	9	5	0
97	AC	2019	B	8567.196	63	61	39	10
97	AC	2019	C	23016.46068	237	20	13	8
97	AC	2019	D	23495.71535	265	8	5	0
97	AC	2019	E	514.50463	13	0	0	0
98	AC	2018	A	247.65208	1	11	5	0
98	AC	2018	B	6173.43756	46	304	218	44
98	AC	2018	C	8563.22047	120	416	353	15
98	AC	2018	D	315.32058	9	0	0	0
98	AC	2018	E	0	0	0	0	0
98	AC	2019	A	170.9899	1	0	0	0
98	AC	2019	B	5266.01809	56	87	56	25
98	AC	2019	C	11866.79246	171	18	14	0
98	AC	2019	D	6263.86234	111	0	0	0
98	AC	2019	E	200.83907	4	0	0	0
109	AF_IR	2018	A	129.65245	1	11	6	0
109	AF_IR	2018	B	5351.90279	47	125	86	0
109	AF_IR	2018	C	6924.14506	134	89	82	0
109	AF_IR	2018	D	0	0	0	0	0
109	AF_IR	2018	E	0	0	0	0	0
109	AF_IR	2019	A	234.2932	1	0	0	0
109	AF_IR	2019	B	5627.95567	52	49	33	6
109	AF_IR	2019	C	13451.13502	103	33	24	7
109	AF_IR	2019	D	6780.021	68	0	0	0
109	AF_IR	2019	E	0	0	0	0	0
110	AF_IR	2018	A	325.06585	1	8	9	0
110	AF_IR	2018	B	8345.91158	54	139	84	0
110	AF_IR	2018	C	8176.56434	108	102	105	0
110	AF_IR	2018	D	0	0	0	0	0
110	AF_IR	2018	E	0	0	0	0	0
110	AF_IR	2019	A	396.3939	1	0	0	0
110	AF_IR	2019	B	9932.15419	66	86	54	24
110	AF_IR	2019	C	16757.28291	124	0	0	0
110	AF_IR	2019	D	7151.66351	58	0	0	0
110	AF_IR	2019	E	0	0	0	0	0
113	AF_IR	2018	A	295.75384	1	9	6	0
113	AF_IR	2018	B	7584.02806	46	32	23	0
113	AF_IR	2018	C	3990.98158	51	26	22	0
113	AF_IR	2018	D	0	0	0	0	0
113	AF_IR	2018	E	0	0	0	0	0
113	AF_IR	2019	A	158.21287	1	9	2	0
113	AF_IR	2019	B	6508.64269	53	30	21	4
113	AF_IR	2019	C	10792.25209	66	40	29	16
113	AF_IR	2019	D	3070.2894	27	0	0	0
113	AF_IR	2019	E	0	0	0	0	0
115	AF_IR	2018	A	92.07295	1	11	2	0
115	AF_IR	2018	B	4714.37856	32	39	36	0
115	AF_IR	2018	C	4004.47963	51	20	14	2
115	AF_IR	2018	D	0	0	0	0	0
115	AF_IR	2018	E	0	0	0	0	0
115	AF_IR	2019	A	367.90648	1	8	5	2
115	AF_IR	2019	B	5050.93189	31	26	12	5
115	AF_IR	2019	C	8862.10217	50	47	31	7
115	AF_IR	2019	D	4392.14494	35	0	0	0
115	AF_IR	2019	E	0	0	0	0	0
125	AF_R	2018	A	262.1431	1	0	0	0
125	AF_R	2018	B	4353.84544	31	35	25	0
125	AF_R	2018	C	3043.8444	44	0	0	0
125	AF_R	2018	D	0	0	0	0	0
125	AF_R	2018	E	0	0	0	0	0
125	AF_R	2019	A	302.51815	1	0	0	0
125	AF_R	2019	B	5841.55632	37	46	29	12
125	AF_R	2019	C	10672.96938	72	32	22	9
125	AF_R	2019	D	746.07628	8	0	0	0
125	AF_R	2019	E	0	0	0	0	0
126	AF_R	2018	A	442.8104	1	0	0	0
126	AF_R	2018	B	6706.45409	39	32	36	0
126	AF_R	2018	C	1653.8255	17	0	0	0
126	AF_R	2018	D	0	0	0	0	0
126	AF_R	2018	E	0	0	0	0	0
126	AF_R	2019	A	460.6629	1	0	0	0
126	AF_R	2019	B	8904.33379	49	19	12	3
126	AF_R	2019	C	8946.37129	67	18	12	6
126	AF_R	2019	D	1130.527	12	0	0	0
126	AF_R	2019	E	0	0	0	0	0
127	AF_R	2018	A	362.64535	1	10	3	0
127	AF_R	2018	B	6165.5102	32	39	31	0
127	AF_R	2018	C	3914.72904	42	12	10	0
127	AF_R	2018	D	0	0	0	0	0
127	AF_R	2018	E	0	0	0	0	0
127	AF_R	2019	A	385.94464	1	9	6	1
127	AF_R	2019	B	6580.72977	42	35	21	2
127	AF_R	2019	C	12160.30129	89	16	9	2
127	AF_R	2019	D	4276.00171	41	0	0	0
127	AF_R	2019	E	0	0	0	0	0
129	AF_R	2018	A	332.839	1	0	0	0
129	AF_R	2018	B	6311.4787	36	9	6	0
129	AF_R	2018	C	6219.759	75	0	0	0
129	AF_R	2018	D	0	0	0	0	0
129	AF_R	2018	E	0	0	0	0	0
129	AF_R	2019	A	392.8234	1	0	0	0
129	AF_R	2019	B	7604.39537	44	56	38	16
129	AF_R	2019	C	12981.88145	112	87	60	22
129	AF_R	2019	D	2341.22991	25	0	0	0
129	AF_R	2019	E	0	0	0	0	0
136	AF_IR	2018	A	98.08567	1	9	7	0
136	AF_IR	2018	B	5608.26671	37	67	50	0
136	AF_IR	2018	C	7322.62242	114	47	45	0
136	AF_IR	2018	D	0	0	0	0	0
136	AF_IR	2018	E	0	0	0	0	0
136	AF_IR	2019	A	28.93939	1	7	5	0
136	AF_IR	2019	B	3931.38093	40	48	32	7
136	AF_IR	2019	C	14114.33622	122	45	30	5
136	AF_IR	2019	D	4750.4414	52	0	0	0
136	AF_IR	2019	E	0	0	0	0	0
140	AF_IR	2018	A	137.16835	1	11	2	0
140	AF_IR	2018	B	5942.85216	40	106	85	0
140	AF_IR	2018	C	4462.83912	41	26	29	0
140	AF_IR	2018	D	0	0	0	0	0
140	AF_IR	2018	E	0	0	0	0	0
140	AF_IR	2019	A	330.6967	1	0	0	0
140	AF_IR	2019	B	6952.8962	44	0	0	0
140	AF_IR	2019	C	13819.1965	97	15	11	3
140	AF_IR	2019	D	3127.5993	29	0	0	0
140	AF_IR	2019	E	0	0	0	0	0
141	AF_IR	2018	A	130.40404	1	5	5	0
141	AF_IR	2018	B	10042.85042	57	120	71	2
141	AF_IR	2018	C	6266.79871	89	155	121	3
141	AF_IR	2018	D	23.67826	1	0	0	0
141	AF_IR	2018	E	0	0	0	0	0
141	AF_IR	2019	A	39.46165	1	9	4	0
141	AF_IR	2019	B	8391.95709	60	50	31	8
141	AF_IR	2019	C	17168.00208	120	24	10	1
141	AF_IR	2019	D	4903.87449	48	0	0	0
141	AF_IR	2019	E	0	0	0	0	0
146	AF_IR	2018	A	297.8481	1	0	0	0
146	AF_IR	2018	B	6465.55114	44	78	52	0
146	AF_IR	2018	C	8489.50165	111	89	92	0
146	AF_IR	2018	D	113.49644	2	0	0	0
146	AF_IR	2018	E	0	0	0	0	0
146	AF_IR	2019	A	240.7201	1	0	0	0
146	AF_IR	2019	B	5435.56353	48	31	26	2
146	AF_IR	2019	C	13650.91054	107	54	36	6
146	AF_IR	2019	D	8866.85323	88	0	0	0
146	AF_IR	2019	E	0	0	0	0	0
148	AF_IR	2018	A	257.1444	1	0	0	0
148	AF_IR	2018	B	6374.235085	41	56	33	0
148	AF_IR	2018	C	7534.09588	113	136	99	0
148	AF_IR	2018	D	52.99662	3	0	0	0
148	AF_IR	2018	E	0	0	0	0	0
148	AF_IR	2019	A	97.33408	1	0	0	0
148	AF_IR	2019	B	5478.28288	44	34	24	4
148	AF_IR	2019	C	14091.22799	112	72	55	14
148	AF_IR	2019	D	5928.16141	65	0	0	0
148	AF_IR	2019	E	0	0	0	0	0
