# Supplementary material for: Young apple tree development under agroforestry radiative conditions: a multi-scale morphological and architectural dataset
Source: AoB Plants. 2025 Jun 12;17(4):plaf029. doi: 10.1093/aobpla/plaf029 (PMC12310329; doi:10.1093/aobpla/plaf029)
Supplement: plaf029_Supplementary_Data [file plaf029_supplementary_data.zip › Supporting Information - SI Multiscale organization of plant entities.ods]

## Sheet: Sheet1
MTG Scale	Plant Entities	Symbol	Relation of inclusion	Angle (°)	Azimuth (°)	Basal diameter (mm)	Length (cm)	Leaf area (cm2)	Type of bud fate	Nb leaves	Nb flowers	Nb fruits	Fruit drops
	Tree population		Tree, trunk, branch, A, B, C, D, E, S
P	Tree		Trunk, branch, A, B, C, D, E, S					x
GU	1st order GU	A	S			x	x	x	x	x	x	x	x
GU	2nd order GU	B	S	x	x	x	x	x	x	x	x	x	x
GU	3rd order GU	C	S			x	x	x	x	x	x	x	x
GU	4th order GU	D	S			x	x	x	x	x	x	x	x
GU	5th order GU	E	S			x	x	x	x	x	x	x	x
S	Internode/group of internodes	S	S
