# Supplementary material for: Young apple tree development under agroforestry radiative conditions: a multi-scale morphological and architectural dataset
Source: AoB Plants. 2025 Jun 12;17(4):plaf029. doi: 10.1093/aobpla/plaf029 (PMC12310329; doi:10.1093/aobpla/plaf029)
Supplement: plaf029_Supplementary_Data [file plaf029_supplementary_data.zip › Supporting Information - Tree PAR light conditions.csv]

tree	growing conditions	PARinc_MJ_m2
1	AC	1799.9697
3	AC	1783.9275
4	AC	1794.3573
27	AC	1784.7241
28	AC	1766.6072
30	AC	1687.6106
32	AC	1457.2843
50	AC	1817.1449
52	AC	1752.0752
53	AC	1783.5171
92	AC	1557.8404
95	AC	1728.75345
96	AC	1718.277
97	AC	1721.0841
98	AC	1692.990906
9	AFIR	1495.7364
60	AFIR	1523.7689
136	AFIR	1580.2636
140	AFIR	1565.8712
141	AFIR	1576.6054
146	AFIR	1493.5536
115	AFIR	712.1691
12	AFIR	1219.7764
23	AFIR	1308.21015
68	AFIR	1145.7187
74	AFIR	1247.21565
109	AFIR	1316.7815
110	AFIR	1292.492
113	AFIR	1040.7978
148	AFIR	1290.96325
39	AFR	361.9867
42	AFR	576.7818
43	AFR	502.8445
49	AFR	655.6356
76	AFR	760.6345
81	AFR	550.194
125	AFR	779.05325
129	AFR	505.06975
34	AFR	1385.2217
44	AFR	1021.4437
47	AFR	916.7623
77	AFR	975.71415
78	AFR	875.58995
126	AFR	975.65935
127	AFR	846.4825
