# Supplementary material for: Young apple tree development under agroforestry radiative conditions: a multi-scale morphological and architectural dataset
Source: AoB Plants. 2025 Jun 12;17(4):plaf029. doi: 10.1093/aobpla/plaf029 (PMC12310329; doi:10.1093/aobpla/plaf029)
Supplement: plaf029_Supplementary_Data [file plaf029_supplementary_data.zip › Supporting Information - tree.csv]

tree	trt	LA_2018	LA_2019	nb_GU_2018	nb_GU_2019
1	AC	15078.603569999997	26798.58694	138	256
3	AC	25637.12833	59961.37835	190	507
4	AC	28091.469879999997	53163.69382	239	460
9	AF_IR	29246.276800000007	49903.24174000002	184	458
12	AF_IR	21050.939460000005	28735.894250000005	158	340
23	AF_IR	17510.00792	19280.0828	117	284
27	AC	16278.496769999998	28459.622329999995	161	317
28	AC	22363.123810000005	42960.68200999999	285	409
30	AC	17323.54669	33264.97011999999	197	306
32	AC	20492.654930000004	34189.794890000005	199	299
34	AF_R	15466.82359	25886.270600000003	154	223
39	AF_R	9349.941099999998	17816.190300000002	82	113
42	AF_R	11403.867800000004	18628.17778	79	146
43	AF_R	9596.62677	19593.27047	108	121
44	AF_R	15940.527129999997	24858.07643000001	65	112
47	AF_R	15043.944599999999	33484.153000000006	136	253
49	AF_R	11278.2887	21010.277430000002	60	164
50	AC	14254.419490000004	36386.316589999995	215	370
52	AC	29454.395460000003	60138.46884000002	366	653
53	AC	18643.868040000005	43121.30246	280	474
60	AF_IR	14724.41889	29958.157770000005	118	255
68	AF_IR	12549.35731	19381.02978	144	176
74	AF_IR	16839.51418	33813.33345	167	294
76	AF_R	9539.742180000001	17579.61884	76	148
77	AF_R	10617.84154	15356.87113	85	146
78	AF_R	10673.388030000002	18700.04086	89	165
81	AF_R	11358.537500000002	13734.010180000003	92	129
92	AC	10546.18436	15889.567510000006	134	134
95	AC	8526.685589999997	18677.95698	125	120
96	AC	15024.392890000001	29736.76566000001	168	283
97	AC	25165.6581	55843.783510000016	282	579
98	AC	15299.63069	23792.931710000008	176	344
109	AF_IR	12405.7003	26093.404889999998	182	224
110	AF_IR	16847.541770000003	34237.49451000001	163	249
113	AF_IR	11870.763480000001	20529.39705	98	147
115	AF_IR	8810.931139999997	18673.08548	84	117
125	AF_R	7659.83294	17563.120130000003	76	118
126	AF_R	8803.089989999997	19441.89498	57	129
127	AF_R	10442.88459	23402.977410000007	75	173
129	AF_R	12864.076700000001	23320.330130000002	112	182
136	AF_IR	13028.9748	22825.097940000007	152	215
140	AF_IR	10542.85963	24230.388700000007	82	171
141	AF_IR	16463.731429999996	30718.629019999993	148	229
146	AF_IR	15366.39733	28194.047400000003	158	244
148	AF_IR	14218.471985000002	25595.00636	158	222
